# Supplementary material for: Clinical Relevance of Immersive Virtual Reality in the Assessment and Treatment of Addictive Disorders: A Systematic Review and Future Perspective
Source: J Clin Med. 2021 Aug 18;10(16):3658. doi: 10.3390/jcm10163658 (PMC8396890; doi:10.3390/jcm10163658)
Supplement: Supplementary file 1 [file jcm-10-03658-s001.zip]

Archive with 1 entries (1 files):
- jcm-1292383-supplementary.pdf
